# Supplementary material for: Evaluation of Genotoxic Effects of N-Methyl-N-Nitroso-Urea and Etoposide on the Differentiation Potential of MSCs from Umbilical Cord Blood and Bone Marrow
Source: Cells. 2024 Dec 23;13(24):2134. doi: 10.3390/cells13242134 (PMC11675027; doi:10.3390/cells13242134)
Supplement: Supplementary file 1 [file cells-13-02134-s001.zip]

Archive with 1 entries (1 files):
- cells-3377307-supplementary.pdf
